# Supplementary material for: Nicking mechanism underlying the DNA phosphorothioate-sensing antiphage defense by SspE
Source: Nat Commun. 2022 Nov 9;13:6773. doi: 10.1038/s41467-022-34505-0 (PMC9646914; doi:10.1038/s41467-022-34505-0)
Supplement: Supplementary file 4 — Source Data [file 41467_2022_34505_MOESM4_ESM.xlsx]

## Sheet: Fig. 1c-1d-1e
Fig. 1c																	Fig.1d
Fig. 1e			SspABCD-SspE						SspABCD-SspEN676A

## Sheet: Fig. 2b-2c-2e 
Fig. 2b
Absorption (620nm)
	SspE					SspEN676A					SspEY30A					SspEQ31A					SspEK40A
	No DNA	CCA	CPSCA	Blank		No DNA	CCA	CPSCA	Blank		No DNA	CCA	CPSCA	Blank		No DNA	CCA	CPSCA	Blank		No DNA	CCA	CPSCA	Blank
Replicate #1	0.5544	0.5637	1.0352	0.2542		0.3413	0.2462	0.6854	0.1344		0.3909	0.3592	0.3771	0.1662		0.4374	0.4884	0.4755	0.1384		0.794	0.8019	0.9053	0.2542
	0.6	0.581	1.0519	0.2365		0.3475	0.2634	0.6997	0.1433		0.3861	0.3582	0.3706	0.1712		0.4571	0.511	0.492	0.1387		0.8892	0.8482	0.9666	0.2365
	0.6095	0.5649	1.0294	0.2559		0.3385	0.2621	0.6689	0.1442		0.3898	0.363	0.3773	0.1734		0.451	0.5076	0.5294	0.1402		0.8931	0.8428	0.9672	0.2559
Replicate #2	0.4649	0.4184	0.8817	0.1976		0.355	0.3407	0.5523	0.2408		0.3245	0.2971	0.3079	0.1713		0.3518	0.3575	0.3989	0.1304		0.7758	0.6878	0.8529	0.1976
	0.4623	0.4331	0.8729	0.1938		0.3588	0.354	0.5493	0.2302		0.3346	0.3102	0.3069	0.1714		0.3498	0.3722	0.4239	0.1339		0.7427	0.647	0.8263	0.1938
	0.4536	0.3981	0.8688	0.1823		0.3708	0.3481	0.5122	0.2269		0.3383	0.3176	0.3227	0.1678		0.3438	0.3769	0.4159	0.1354		0.7819	0.6714	0.8418	0.1823
Replicate #3	0.4104	0.3829	0.7349	0.1767		0.4054	0.375	0.5484	0.246		0.3159	0.3002	0.2998	0.1697		0.3218	0.34	0.3462	0.1301		0.596	0.5268	0.8725	0.1767
	0.4141	0.3782	0.7407	0.1802		0.4217	0.3875	0.591	0.2457		0.339	0.335	0.3219	0.1701		0.3284	0.3665	0.3587	0.1372		0.5975	0.5279	0.8554	0.1802
	0.42	0.3762	0.7419	0.1808		0.4188	0.3761	0.5591	0.2465		0.337	0.3171	0.3333	0.1778		0.3278	0.3674	0.3661	0.1447		0.6008	0.5273	0.8579	0.1808
	SspER100A					SspER404S/R408S					SspEΔLinker					ssDNA					ssRNA
	No DNA	CCA	CPSCA	Blank		No DNA	CCA	CPSCA	Blank		No DNA	CCA	CPSCA	Blank		No DNA	CCA	CPSCA	Blank		No DNA	CCA	CPSCA	Blank
Replicate #1	0.1891	0.1824	0.1794	0.1743		0.3761	0.3695	0.4934	0.1445		0.4287	0.4157	0.6469	0.1713		0.4223	0.4357	0.4556	0.231		0.3933	0.406	0.4133	0.1987
	0.1871	0.1809	0.1844	0.1746		0.3731	0.375	0.5271	0.1393		0.4278	0.3977	0.6346	0.1714		0.4186	0.4153	0.4812	0.2161		0.4352	0.4688	0.4144	0.2028
	0.1888	0.1788	0.1832	0.1759		0.3864	0.381	0.5194	0.1438		0.3804	0.4199	0.6018	0.1678		0.4548	0.4386	0.4663	0.2958		0.4233	0.4073	0.4177	0.2001
Replicate #2	0.2182	0.2183	0.2158	0.1974		0.3447	0.328	0.4406	0.1445		0.5278	0.5116	0.9533	0.1976		0.4054	0.4146	0.4413	0.231		0.47	0.445	0.4539	0.1987
	0.2261	0.2167	0.2194	0.1954		0.359	0.3449	0.4886	0.1393		0.538	0.5116	0.9461	0.1938		0.4291	0.4559	0.4427	0.2161		0.4666	0.4828	0.4351	0.2028
	0.218	0.2236	0.2241	0.1952		0.3148	0.3459	0.5358	0.1438		0.5271	0.5278	0.9359	0.1823		0.4375	0.4349	0.464	0.2958		0.4825	0.429	0.441	0.2001
Replicate #3	0.2172	0.2193	0.2394	0.1974		0.3231	0.326	0.4922	0.1445		0.4653	0.4809	0.8792	0.1767		0.3562	0.3703	0.4044	0.246		0.4215	0.4418	0.4427	0.1987
	0.2197	0.2197	0.2222	0.1954		0.3422	0.3343	0.4705	0.1393		0.4657	0.4912	0.9079	0.1802		0.3786	0.3911	0.4273	0.2457		0.4359	0.4263	0.4284	0.2028
	0.2215	0.2192	0.2164	0.1952		0.345	0.3424	0.4753	0.1438		0.4704	0.4872	0.8925	0.1808		0.3782	0.3976	0.4298	0.2465		0.4083	0.4132	0.4263	0.2001
Enzyme activity
	SspE			SspEN676A			SspEY30A			SspEQ31A			SspEK40A			SspER100A			SspER404S/R408S			SspEΔLinker			ssDNA			ssRNA
	No DNA	CCA	CPSCA	No DNA	CCA	CPSCA	No DNA	CCA	CPSCA	No DNA	CCA	CPSCA	No DNA	CCA	CPSCA	No DNA	CCA	CPSCA	No DNA	CCA	CPSCA	No DNA	CCA	CPSCA	No DNA	CCA	CPSCA	No DNA	CCA	CPSCA
Replicate #1	3.65478	3.4677	8.3149	2.17709	1.29647	5.71438	2.40965	2.11197	2.26563	2.09991	2.43032	2.42033	6.45375	6.16641	7.35917	0.288717	0.209819	0.226701	2.58949	2.55469	3.98243	2.8217	2.6873	5.077	1.44083	1.59931	1.95246	2.39035	2.49475	2.3683
Replicate #2	2.93058	2.47855	7.21171	1.48217	1.33816	3.30543	1.82705	1.57726	1.62067	3.3478	3.90422	3.86942	6.09888	5.08527	6.85891	0.405857	0.393109	0.395521	2.18605	2.18708	3.72438	3.6289	3.4615	8.02687	1.97313	2.0882	2.23497	2.96675	2.75211	2.65978
Replicate #3	2.58536	2.21602	5.93764	1.89871	1.52903	3.45805	1.78432	1.64789	1.65719	2.37451	2.58536	3.04048	4.47959	3.74815	7.20655	0.39242	0.391731	0.459948	2.1578	2.13161	3.63135	3.10698	3.26822	7.38501	2.05478	2.03376	2.42481	2.43824	2.49199	2.54746
Fig. 2c
			Vector								SspABCD-SspE										SspABCD-SspEY30A
		SspABCD-SspEQ31A									SspABCD-SspEK40A										SspABCD-SspER100A
		SspABCD-SspEΔLinker									SspE										SspEK40A
Fig. 2e
		SspE			SspEY30A			SspEQ31A			SspEK40A			SspER100A			SspER404S/R408S			SspEN676A			SspEΔLinker
	Time (h)	Replicate #1	Replicate #2	Replicate #3	Replicate #1	Replicate #2	Replicate #3	Replicate #1	Replicate #2	Replicate #3	Replicate #1	Replicate #2	Replicate #3	Replicate #1	Replicate #2	Replicate #3	Replicate #1	Replicate #2	Replicate #3	Replicate #1	Replicate #2	Replicate #3	Replicate #1	Replicate #2	Replicate #3
	0	0.5	0.3	0.4	0.3	0.5	0.3	0.5	0.5	0.7	0.6	0.5	0.6	0.4	0.3	0.4	0.3	0.5	0.3	0.3	0.4	0.3	0.4	0.5	0.4
	12	3.2	3.4	3.3	2.9	3.2	3.1	2.8	2.3	2.9	6.8	6.4	6.4	1.4	1.6	1.3	2.8	2.4	3.3	1.7	1.4	1.6	3.2	3	3
	18	11.7	10.8	10.8	7.7	8.2	7	4.8	4.1	5.2	6.7	6.3	6	3.2	3.5	2.7	5.3	5.6	5.4	5.6	6.5	6.4	6.2	5.9	6
	24	16	17	16.4	18.9	19.1	18.6	12.9	11.8	11.7	7.3	6.9	8.4	8.7	8.8	7.8	14	13	13.9	11.9	12.2	9.7	14.8	13.6	16.5
	36	21.9	22.3	22.7	24.2	23	27.9	25	24.1	24.3	10.2	9.8	10.3	19.8	19.7	19.4	21.5	23.6	24.3	25.8	27.8	30.6	25.4	23.4	22.3
	42	21.7	22.3	23	24.6	25.1	22.3	22.9	26.7	25.1	11.7	10.9	11.5	21.5	19.1	22.6	23	21.9	21.9	31	23.7	28	22.7	22	22.7
	48	19.5	20.6	22.4	22.8	24.5	23.4	22.7	25.1	26.3	9	9.1	9.4	20.4	18.6	20.3	20.3	20.6	22	23.1	25.5	25.7	23	21.5	22.8
	60	21.2	20.7	20.2	19.6	18.6	17.6	18.9	23.1	18.3	10.3	10.4	10.1	19.7	16	18	20.5	19.5	18.6	23.5	23.9	23.3	22.8	21.8	23.3
		SspABCD-SspE			SspABCD-SspEY30A			SspABCD-SspEQ31A			SspABCD-SspEK40A			SspABCD-SspER100A			SspABCD-SspER404S/R408S			SspABCD-SspEN676A			SspABCD-SspEΔLinker
	Time (h)	Replicate #1	Replicate #2	Replicate #3	Replicate #1	Replicate #2	Replicate #3	Replicate #1	Replicate #2	Replicate #3	Replicate #1	Replicate #2	Replicate #3	Replicate #1	Replicate #2	Replicate #3	Replicate #1	Replicate #2	Replicate #3	Replicate #1	Replicate #2	Replicate #3	Replicate #1	Replicate #2	Replicate #3
	0	0.5	0.6	0.4	0.8	1.2	0.8	0.4	0.5	0.7	0.4	0.6	0.5	0.5	0.6	0.7	0.3	0.2	0.4	0.5	0.4	0.6	0.4	0.2	0.3
	12	1.8	2	1.6	2.8	2.5	2.7	2.1	2.7	2.4	1.5	1.6	1.4	1.7	1.3	1.5	1.5	2.1	2	3	2.7	2.9	3.2	3	3.4
	18	4.6	3.7	4.3	5.9	4.5	5.6	3.1	4.2	5.2	3.8	4.1	3.6	3.7	3.5	4	4.9	4.9	4.8	4.1	4.9	4.1	4.7	4.6	4.6
	24	10.4	11.1	11	10.5	8.2	10.3	9.5	12.2	9.1	10.6	10.4	10.5	9.2	9.5	9.7	11.6	13	13.2	7.5	9.6	9	10.9	12.1	12.3
	36	19.4	22.4	20.8	18.8	16.5	22.3	18.9	17.2	16.2	19.3	20.1	17.5	22.2	20.2	18.7	21.3	20.7	20.7	21.7	22	24.3	21.1	22.9	21.3
	42	22.3	21.8	21.4	22	19.5	20.3	19.1	20.3	18.1	20.1	24.6	21.5	24.8	23.6	22.3	21	22.1	20.4	19.8	18.3	19.7	19.2	19.6	20.1
	48	16.5	19.6	17.2	18.9	17.9	17.8	16	17.2	18.7	17.9	18.1	17	16.1	17.6	16.5	17.7	18.6	18.8	18.4	17.7	19.3	17.1	18.2	19.3
	60	16.2	15.4	15.2	15.4	15.5	14.7	15.3	13.3	12.5	19	15.6	14.5	16.4	15.6	15	15.4	15.4	17.2	16.6	17.7	17.1	17.2	16.1	16.1

## Sheet: Fig. 3a-3d-3f-3g
Fig. 3a
																		SspE
																	Protein （μM）	Replicate #1	Replicate #2	Replicate #3
																	0	0	0	0
SspE																	0.67	4.8686	1.8547	17.5076
																	1.33	19.8375	15.0563	30.8645
																	2	27.4287	48.9059	42.9126
																	2.67	58.2201	63.1618	81.3996
																	4	76.5257	85.7775	89.7396
																	5.33	92.2287	92.5942	97.3409
																		SspECTD
																	Protein （μM）	Replicate #1	Replicate #2	Replicate #3
																	0	0	0	0
																	0.67	10.575	15.874	15.8633
																	1.33	51.502	47.8996	43.4336
SspECTD																	2	72.2331	67.7806	68.6848
																	2.67	86.7777	77.7135	80.5878
																	4	95.1205	88.0871	89.9985
																	5.33	95.9405	94.2836	94.9498
																		SspER100A
																	Protein （μM）	Replicate #1	Replicate #2	Replicate #3
																	0	0	0	0
SspER100A																	0.67	18.4277	12.6175	12.6572
																	1.33	52.2129	60.7262	51.321
																	2	67.909	76.0311	65.251
																	2.67	83.7168	94.1268	81.0363
																	4	95.4739	96.9606	92.023
																	5.33	99.8441	99.6327	98.6278
																		SspEK40A
																	Protein （μM）	Replicate #1	Replicate #2	Replicate #3
																	0	0	0	0
SspEK40A																	0.67	4.0251	4.6437	4.2701
																	1.33	16.9382	16.5797	19.2103
																	2	39.9954	34.2141	38.8488
																	2.67	56.6258	51.9057	57.2681
																	4	73.6571	71.5851	79.665
																	5.33	82.028	79.2865	85.6839
Fig. 3d
Fig. 3f				SspABCD-SspE								SspABCD-SspER404S/R408S
Fig. 3g

## Sheet: Fig. 4e-4f
Fig. 4e
Wave length (nm)	SspE	SspE + DNA	SspE + PT-DNA	SspE + GTP	SspE + DNA + GTP	SspE + PT-DNA + GTP	SspE + DNA + GMPPCP	SspE + PT-DNA + GMPPCP
460	2214	2161	2341	2227	1954	2000	2054	2162
470	4961	4914	4954	4868	4227	4616	4456	4701
480	5662	5708	5697	5750	5173	6577	5239	5599
490	5221	5279	5172	5289	5043	6477	4859	5101
500	5324	5395	5329	5341	5051	6031	4974	5285
510	5649	5615	5646	5512	5122	5349	5182	5454
520	6413	6613	6473	5656	5596	4462	5858	6095
530	6749	6726	6686	5466	5341	3359	5998	6197
540	5044	5103	4992	4173	3985	2410	4565	4614
550	3780	3736	3542	3114	2871	1805	3333	3360
560	2691	2676	2574	2236	2087	1355	2320	2400
570	2078	2040	1993	1707	1665	961	1863	1875
580	1452	1448	1413	1237	1144	648	1345	1380
590	1029	1053	1023	914	843	515	929	950
600	746	765	729	651	579	390	667	680
	SspE	SspE + DNA	SspE + PT-DNA	SspE + GTP	SspE + DNA + GTP	SspE + PT-DNA + GTP	SspE + DNA + GMPPCP	SspE + PT-DNA + GMPPCP
Replicate #1	0.882041	0.892405	0.868858	1.1195	1.03466	1.45521	0.876846	0.877446
Replicate #2	0.863402	0.876642	0.866161	1.12283	1.20336	1.5795	0.880922	0.873419
Replicate #3	0.885312	0.873308	0.864938	1.09311	1.18059	1.60706	0.884053	0.877565
Fig. 4f
	SspEK40A	SspEK40A+DNA	SspEK40A+PT-DNA	SspEK40A+GTP	SspEK40A+DNA+GTP	SspEK40A+PT-DNA+GTP	SspEK40A+DNA+GMPPCP	SspEK40A+PT-DNA+GMPPCP
Replicate #1	0.846352	0.849619	0.843621	1.4431	1.44496	1.26716	0.824034	0.842169
Replicate #2	0.84135	0.848585	0.838763	1.4623	1.46799	1.28972	0.829046	0.825069
Replicate #3	0.835063	0.837274	0.82966	1.06489	1.26231	1.05361	0.845654	0.868895

## Sheet: Fig. 5b-5c
Fig. 5b
SspENTD + non-PT DNA		SspENTD + PT DNA			SspE + non-PT DNA		SspE + PT DNA			SspEY30A + non-PT DNA		SspEY30A + PT DNA			SspEQ31A + non-PT DNA		SspEQ31A + PT DNA			SspER404S/R408S + non-PT DNA		SspER404S/R408S + PT DNA
Protein Conc (M)	ΔFnorm [‰]	Protein Conc (M)	ΔFnorm [‰]		Protein Conc (M)	ΔFnorm [‰]	Protein Conc (M)	ΔFnorm [‰]		Protein Conc (M)	ΔFnorm [‰]	Protein Conc (M)	ΔFnorm [‰]		Protein Conc (M)	ΔFnorm [‰]	Protein Conc (M)	ΔFnorm [‰]		Protein Conc (M)	ΔFnorm [‰]	Protein Conc (M)	ΔFnorm [‰]
7.62939e-10	-0.00251247	7.62939e-10	0.206606		7.62939e-10	-0.143341	7.62939e-10	-0.152153		7.62939e-10	-0.0674315	7.62939e-10	-0.16993		7.62939e-10	-0.08999	7.62939e-10	-0.320678		7.62939e-10	0.491657	7.62939e-10	0.23171
1.52588e-09	-0.0553803	1.52588e-09	0.0160521		1.52588e-09	0.0458407	6.10352e-09	-0.0521295		1.52588e-09	-0.205277	1.52588e-09	0.18898		6.10352e-09	-0.264472	6.10352e-09	0.0585004		1.52588e-09	-0.0191454	1.52588e-09	-0.409958
3.05176e-09	0.224075	3.05176e-09	-0.435906		3.05176e-09	0.300173	1.2207e-08	0.255246		3.05176e-09	-0.160981	3.05176e-09	0.305895		1.2207e-08	0.145773	2.44141e-08	-0.348226		3.05176e-09	0.442445	3.05176e-09	0.373818
6.10352e-09	-0.383074	6.10352e-09	-0.0371135		6.10352e-09	0.581642	2.44141e-08	0.1177		1.2207e-08	0.356641	1.2207e-08	-0.0248821		2.44141e-08	0.167593	4.88281e-08	-0.105745		6.10352e-09	0.0851006	6.10352e-09	-0.0652831
1.2207e-08	0.0530268	1.2207e-08	-0.0888609		1.2207e-08	-0.0633824	4.88281e-08	0.0157611		2.44141e-08	0.158445	4.88281e-08	-0.243104		4.88281e-08	0.178157	9.76563e-08	-0.198382		1.2207e-08	-0.765547	1.2207e-08	-0.204396
2.44141e-08	-0.158926	2.44141e-08	-0.1717		2.44141e-08	0.164246	9.76563e-08	0.344067		4.88281e-08	0.0676887	9.76563e-08	0.0636299		9.76563e-08	-0.276094	1.95313e-07	0.36651		2.44141e-08	0.122596	2.44141e-08	0.551591
4.88281e-08	-0.0624963	4.88281e-08	-0.676485		4.88281e-08	-0.242123	1.95313e-07	0.550972		9.76563e-08	0.0571197	3.90625e-07	0.225684		3.90625e-07	0.247179	3.90625e-07	0.30995		4.88281e-08	-0.411989	4.88281e-08	-0.530916
9.76563e-08	-0.416097	9.76563e-08	-0.148693		9.76563e-08	-0.642047	3.90625e-07	0.358511		1.95313e-07	0.0953952	7.8125e-07	-0.0889899		7.8125e-07	0.185087	7.8125e-07	0.569437		9.76563e-08	-0.165714	9.76563e-08	0.0552605
1.95313e-07	-0.0680086	1.95313e-07	-0.166228		1.95313e-07	0.287656	7.8125e-07	0.0613922		7.8125e-07	-0.0919573	1.5625e-06	0.297919		1.5625e-06	0.0708155	1.5625e-06	0.450766		1.95313e-07	0.0667064	1.95313e-07	0.438012
3.90625e-07	-0.173968	3.90625e-07	-0.64233		3.90625e-07	0.479693	1.5625e-06	0.213624		1.5625e-06	0.192215	3.125e-06	0.427212		3.125e-06	0.835329	3.125e-06	0.690443		3.90625e-07	0.44971	3.90625e-07	0.165199
7.8125e-07	-0.508715	7.8125e-07	0.0526337		7.8125e-07	0.0147411	3.125e-06	1.83384		3.125e-06	0.893175	6.25e-06	0.637455		6.25e-06	1.27553	6.25e-06	0.842686		7.8125e-07	0.0858577	7.8125e-07	0.314789
1.5625e-06	-0.0743758	1.5625e-06	-0.587084		1.5625e-06	-0.332208	6.25e-06	3.96724		6.25e-06	0.9068	1.25e-05	1.56528		1.25e-05	0.839865	1.25e-05	1.19551		1.5625e-06	-0.221139	3.125e-06	0.487041
3.125e-06	0.0569562	3.125e-06	0.361506		3.125e-06	0.57829	1.25e-05	3.75985		1.25e-05	1.49181	2.5e-05	1.43111		2.5e-05	2.15008	2.5e-05	2.14726		3.125e-06	0.6764	6.25e-06	0.0237608
6.25e-06	0.392918	1.25e-05	-0.396263		6.25e-06	1.47333														6.25e-06	0.382907	1.25e-05	0.781998
					1.25e-05	1.78649														1.25e-05	-0.00164978
					2.5e-05	2.52582														2.5e-05	0.694884
	SspENTD + non-PT DNA		SspENTD + PT DNA			SspE + non-PT DNA		SspE + PT DNA			SspEY30A + non-PT DNA		SspEY30A + PT DNA			SspEQ31A + non-PT DNA		SspEQ31A + PT DNA			SspER404S/R408S + non-PT DNA		SspER404S/R408S + PT DNA
Replicate #1	n.a.		n.a.		Replicate #1	19.6 μM		8.8 μM		Replicate #1	12.0 μM		11.8 μM		Replicate #1	13.3 μM		12.1 μM		Replicate #1	n.a.		n.a.
Replicate #2	n.a.		n.a.		Replicate #2	17.3 μM		8.4 μM		Replicate #2	13.0 μM		12.4 μM		Replicate #2	10.7 μM		13.3 μM		Replicate #2	n.a.		n.a.
Replicate #3	n.a.		n.a.		Replicate #3	18.2 μM		8.4 μM		Replicate #3	12.7 μM		12.5 μM		Replicate #3	13.1 μM		12.4 μM		Replicate #3	n.a.		n.a.
Fig. 5c
		SspABCD-SspE			SspE			SspABCD-SspECTD			SspECTD			SspABCD-SspECTD-R404S/R408S			SspECTD-R404S/R408S
	Time/h	Replicate #1	Replicate #2	Replicate #3	Replicate #1	Replicate #2	Replicate #3	Replicate #1	Replicate #2	Replicate #3	Replicate #1	Replicate #2	Replicate #3	Replicate #1	Replicate #2	Replicate #3	Replicate #1	Replicate #2	Replicate #3
	0	0.1	0.3	0.2	0.3	0.1	0.1	0.3	0.1	0.3	0.1	0.2	0.2	0.2	0.1	0.2	0.2	0.2	0.1
	12	0.7	0.6	0.8	1.1	0.9	0.7	0.7	0.5	0.6	0.4	0.7	1.1	0.7	0.8	1	0.8	0.6	0.7
	18	4.7	4.4	4.6	5.6	6.3	5.3	0.6	0.6	0.8	0.7	0.6	0.5	0.5	0.4	0.4	0.6	0.6	0.7
	24	14.6	13.6	11.7	14.6	14.1	14.2	2.8	2.3	2.2	1.9	1.4	2.3	2.3	1.8	2.5	2.2	1.6	1.5
	28	15.8	14.8	16.9	16.6	15.3	16.7	8.2	8.3	7.6	5.1	6.1	5.7	6.4	6	8.1	4.8	5.3	5.1
	40	22.3	21.6	22.3	21.1	20.9	23.3	13.2	13.2	13.6	14.4	12.3	12	12.7	13.6	12.5	12.4	12.3	12.5
	46	20.2	20.5	20.8	19	22.6	21.8	12.7	11.9	12	12.5	11.9	13.9	12.7	11.5	11.8	11.6	12.5	11.2
	52	19	19.2	18.3	20.6	19.7	20.2	12.1	11	12.3	12.7	11.7	11.7	12.6	12.4	12.2	11.7	12.5	11.3
	58	18.3	17	18.9	18	17.4	19.1	10.2	9	10.6	11.7	11	11.7	10.5	11.1	9.4	11.2	10.5	12.5

## Sheet: Supplementary Figure
Supplementary Fig. 2
Supplementary Fig. 3
Supplementary Fig. 4
				Replicate #1													Replicate #2
				Replicate #3													Replicate #4
				E.coli 3234/A	sspBCDE
			Replicate #1	0.81	0.97
			Replicate #2	0.88	0.97
			Replicate #3	0.85	0.85
			Replicate #4	1.08	0.75
